# Supplementary material for: Contributions to Management Strategies in the NE Atlantic Regarding the Life History and Population Structure of a Key Deep-Sea Fish (Mora Moro)
Source: Biology (Basel). 2021 Jun 11;10(6):522. doi: 10.3390/biology10060522 (PMC8230854; doi:10.3390/biology10060522)
Supplement: Supplementary file 1 [file biology-10-00522-s001.zip]

Archive with 1 entries (1 files):
- biology-1189051-supplementary.pdf
